# Supplementary material for: Identification of potential obese-specific biomarkers and pathways associated with abdominal subcutaneous fat deposition in pig using a comprehensive bioinformatics strategy
Source: PeerJ. 2024 May 31;12:e17486. doi: 10.7717/peerj.17486 (PMC11146330; doi:10.7717/peerj.17486)
Supplement: Supplemental Information 4 [file peerj-12-17486-s004.tar]

Archive with 11 entries (11 files):
- GSM4057261_Sample_402.genes.fpkm_tracking.tsv.gz
- GSM4057262_Sample_407.genes.fpkm_tracking.tsv.gz
- GSM4057263_Sample_413.genes.fpkm_tracking.tsv.gz
- GSM4057264_Sample_433.genes.fpkm_tracking.tsv.gz
- GSM4057265_Sample_473.genes.fpkm_tracking.tsv.gz
- GSM4057266_Sample_524.genes.fpkm_tracking.tsv.gz
- GSM4057267_Sample_525.genes.fpkm_tracking.tsv.gz
- GSM4057268_Sample_529.genes.fpkm_tracking.tsv.gz
- GSM4057269_Sample_572.genes.fpkm_tracking.tsv.gz
- GSM4057270_Sample_573.genes.fpkm_tracking.tsv.gz
- GSM4057271_Sample_577.genes.fpkm_tracking.tsv.gz
